# Supplementary material for: Exploratory Systematic Review and Meta-Analysis of Panax Genus Plant Ingestion Evaluation in Exercise Endurance
Source: Nutrients. 2022 Mar 11;14(6):1185. doi: 10.3390/nu14061185 (PMC8950061; doi:10.3390/nu14061185)
Supplement: Supplementary file 1 [file nutrients-14-01185-s001.zip]

Archive with 1 entries (1 files):
- nutrients-1579911-supplementary.pdf
